# Supplementary material for: Combinatorial Blood Platelets-Derived circRNA and mRNA Signature for Early-Stage Lung Cancer Detection
Source: Int J Mol Sci. 2023 Mar 2;24(5):4881. doi: 10.3390/ijms24054881 (PMC10003255; doi:10.3390/ijms24054881)
Supplement: Supplementary file 1 [file ijms-24-04881-s001.zip › Supplementary_Files/Supplementary File S1.xlsx]

## Sheet: Clinical data
Name	Type	Stage	Age	Sex
Cancer0	Cancer	IV	66	F
Cancer1	Cancer	IV	51	M
Cancer2	Cancer	I	76	F
Cancer3	Cancer	IIIA	60.3139	M
Cancer4	Cancer	IB	67.9722	M
Cancer5	Cancer	IIIA	78.4972	M
Cancer6	Cancer	IB	65.5111	F
Cancer7	Cancer	I	77	F
Cancer8	Cancer	I	56	M
Cancer9	Cancer	I	55	M
Cancer10	Cancer	I	66	M
Cancer11	Cancer	IV	55	M
Cancer12	Cancer	IV	63	F
Cancer13	Cancer	IV	63	F
Cancer14	Cancer	IV	63	M
Cancer15	Cancer	II	69	F
Cancer16	Cancer	II	73	F
Cancer17	Cancer	I	60	F
Cancer18	Cancer	Ia	53.125	F
Cancer19	Cancer	IV	55	F
Cancer20	Cancer	IV	67	M
Cancer21	Cancer	IV	68	F
Cancer22	Cancer	IV	59	M
Cancer23	Cancer	III	74	M
Cancer24	Cancer	IV	57	M
Cancer25	Cancer	Ia	69.925	F
Cancer26	Cancer	Ib	52.0444	F
Cancer27	Cancer	Ia	75.5306	F
Cancer28	Cancer	Ia	59.3722	F
Cancer29	Cancer	IIIa	66.7972	M
Cancer30	Cancer	Ib	59.9694	M
Control0	Control	0	56	F
Control1	Control	0	58.0861	M
Control2	Control	0	55.1278	F
Control3	Control	0	63.3417	F
Control4	Control	0	54	F
Control5	Control	0	42	F
Control6	Control	0	54	F
Control7	Control	0	67.6972	F
Control8	Control	0	60.2667	M
Control9	Control	0	71.7278	F
Control10	Control	0	53.3	M
Control11	Control	0	56.1306	M
Control12	Control	0	59.3778	F
Control13	Control	0	52.3056	F
Control14	Control	0	74.4833	M
Control15	Control	0	65.2083	M
Control16	Control	0	79.2028	M
Control17	Control	0	67.8083	M
Control18	Control	0	75.5	M
Control19	Control	0	61.2	F
Control20	Control	0	63.9	M
Control21	Control	0	61	M
Control22	Control	0	59.9	F
Control23	Control	0	72.7	F
Control24	Control	0	79.2	M
Control25	Control	0	78.8	M
Control26	Control	Nodules	54	F
Control27	Control	Nodules	51.7	M
Control28	Control	Nodules	66.8	F
Control29	Control	0	57	F
Control30	Control	0	53	F
